# Supplementary material for: Expert Perspectives on the Performance of Explosive Detection Canines: Operational Requirements
Source: Animals (Basel). 2021 Jul 1;11(7):1976. doi: 10.3390/ani11071976 (PMC8300389; doi:10.3390/ani11071976)
Supplement: Supplementary file 1 [file animals-11-01976-s001.zip]

Archive with 1 entries (1 files):
- animals-1244756-supplementary.pdf
